# Supplementary material for: Phylogenetic Relationships of Avian Cestodes from Brine Shrimp and Congruence with Larval Morphology
Source: Animals (Basel). 2024 Jan 25;14(3):397. doi: 10.3390/ani14030397 (PMC10854740; doi:10.3390/ani14030397)
Supplement: Supplementary file 1 [file animals-14-00397-s001.zip]

Archive with 4 entries (4 files):
- Figure S1_BI phylogenetic tree.pdf
- Table S1_List of infected Artemia individuals.pdf
- Table S2_Sequences for primer design.pdf
- Table S3_Matrix genetic divergence.pdf
